# Supplementary material for: Fetal sex determination in twin pregnancies using non-invasive prenatal testing
Source: NPJ Genom Med. 2019 Jul 4;4:15. doi: 10.1038/s41525-019-0089-4 (PMC6609680; doi:10.1038/s41525-019-0089-4)
Supplement: Supplementary file 4 — Supplementary Data 1 [file 41525_2019_89_MOESM4_ESM.xlsx]

## Sheet: FF+X+Y
Multinomial logistic regression
Sex ~ SeqFF + norm.Y.cnt + norm.X.cnt
One step	ALL					One step	DCDA					One step	MCDA/MCMA
		TRUE						TRUE						TRUE
		FF	FM	MM				FF	FM	MM				FF	MM
Predicted	FF	78	8	0		Predicted	FF	26	5	0		Predicted	FF	50	0
	FM	1	23	9			FM	3	38	7			MM	0	36
	MM	0	15	64			MM	0	3	30				50	36
		79	46	73				29	46	37
	r squre: 0.964						r squre: 0.967						r square: 1
	Model accuracy: 0.8333						Model accuracy: 0.8393						Model accuracy: 1
	95% CI: (0.774, 0.8824)						95% CI: (0.7579, 0.9019)						95% CI : (0.958, 1)
		FF	FM	MM				FF	FM	MM				FF	MM
	Sensitivity	0.9873 (0.9317, 0.9994)	0.5 (0.3612, 0.6388)	0.8767 (0.782, 0.9338)			Sensitivity	0.8966 (0.7361, 0.9642)	0.8261 (0.6928, 0.9091)	0.8108 (0.658, 0.9052)			Sensitivity	1 (0.9287, 1)	1 (0.9036, 1)
	Specificity	0.9328 (0.8729, 0.9655)	0.9342 (0.8831, 0.9639)	0.8800 (0.8114, 0.9259)			Specificity	0.9398 (0.8666, 0.974)	0.8485 (0.7431, 0.9156)	0.9600 (0.8889, 0.9863)			Specificity	1 (0.9036, 1)	1 (0.9287, 1)
Two step						Two step
		TRUE						TRUE
		FF	NON-FF					FF	NON-FF
Predicted	FF	79	0			Predicted	FF	29	0
	NON-FF	0	119				NON-FF	0	83
		79	119					29	83
	r square: 1						r square: 1
	Model accuracy: 1						Model accuracy: 1
	95% CI: (0.9815, 1)						95% CI : (0.9676, 1)
		TRUE						TRUE
		FM	MM					FM	MM
Predicted	FM	43	3			Predicted	FM	45	3
	MM	3	70				MM	1	34
		46	73					46	37
	r square: 0.993						r square: 0.992
	Model accuracy: 0.9496						Model accuracy: 0.9518
	95% CI: (0.8935, 0.9813)						95% CI : (0.8812, 0.9867)
		FF	FM	MM				FF	FM	MM
	Sensitivity	1 (0.9536, 1)	0.9348 (0.825, 0.9776)	0.9589 (0.886, 0.9859)			Sensitivity	1 (0.883, 1)	0.9783 (0.8866,0.9989)	0.9189 (0.787, 0.972)
	Specificity	1 (0.9687, 1)	0.9803 (0.9436, 0.9933)	0.976 (0.9318, 0.9918)			Specificity	1 (0.9558, 1)	0.9545 (0.8747, 0.9844)	0.9867 (0.9283,0.9993)

## Sheet: X+Y
Multinomial logistic regression
Sex ~ norm.Y.cnt + norm.X.cnt
One step	ALL					One step	DCDA					One step	MCDA/MCMA
		TRUE						TRUE						TRUE
		FF	FM	MM				FF	FM	MM				FF	MM
Predicted	FF	79	9	1		Predicted	FF	29	4	0		Predicted	FF	50	0
	FM	0	18	14			FM	0	38	9			MM	0	36
	MM	0	19	58			MM	0	4	28				50	36
		79	46	73				29	46	37
	r squre: 0.95						r squre: 0.969						r square: 1
	Model accuracy: 0.7828						Model accuracy: 0.8482						Model accuracy: 1
	95% CI: (0.7188, 0.8381)						95% CI: (0.7681, 0.909)						95% CI : (0.958, 1)
		FF	FM	MM				FF	FM	MM				FF	MM
	Sensitivity	1 (0.9536, 1)	0.3913 (0.2639, 0.5354)	0.7945 (0.6883, 0.8713)			Sensitivity	1 (0.883, 1)	0.8261 (0.6928, 0.9091)	0.7568 (0.5988, 0.8664)			Sensitivity	1 (0.9287, 1)	1 (0.9036, 1)
	Specificity	0.916 (0.8522, 0.9537)	0.9079 (0.8513, 0.9443)	0.8480 (0.7748, 0.9005)			Specificity	0.9518 (0.8825, 0.9811)	0.8636 (0.7607, 0.9266)	0.9467 (0.8707, 0.9791)			Specificity	1 (0.9036, 1)	1 (0.9287, 1)
Two step						Two step
		TRUE						TRUE
		FF	NON-FF					FF	NON-FF
Predicted	FF	79	0			Predicted	FF	29	0
	NON-FF	0	119				NON-FF	0	83
		79	119					29	83
	r square: 1						r square: 1
	Model accuracy: 1						Model accuracy: 1
	95% CI: (0.9815, 1)						95% CI : (0.9676, 1)
		TRUE						TRUE
		FM	MM					FM	MM
Predicted	FM	37	10			Predicted	FM	42	8
	MM	9	63				MM	4	29
		46	73					46	37
	r square: 0.977						r square: 0.977
	Model accuracy: 0.8403						Model accuracy: 0.8554
	95% CI: (0.7619, 0.901)						95% CI : (0.7611, 0.923)
		FF	FM	MM				FF	FM	MM
	Sensitivity	1 (0.9536, 1)	0.8043 (0.6683, 0.8935)	0.863 (0.7659, 0.9239)			Sensitivity	1 (0.883, 1)	0.913 (0.7968, 0.9657)	0.7838 (0.628, 0.8861)
	Specificity	1 (0.9687, 1)	0.9342 (0.8831, 0.9639)	0.928 (0.8688, 0.9617)			Specificity	1 (0.9558, 1)	0.8788 (0.7786, 0.9373)	0.9467 (0.8707, 0.9791)
