# Supplementary material for: Fetal sex determination in twin pregnancies using non-invasive prenatal testing
Source: NPJ Genom Med. 2019 Jul 4;4:15. doi: 10.1038/s41525-019-0089-4 (PMC6609680; doi:10.1038/s41525-019-0089-4)
Supplement: Supplementary file 5 — Supplementary Data 2 [file 41525_2019_89_MOESM5_ESM.xlsx]

## Sheet: Sheet1
Sample	Type	Sex	SeqFF	Raw Sequencing	Filtered Sequence	Raw Normalized X count	Raw Normalized Y count
GC048116-AR007	DCDA	MM	10	16144109	14594692	0.0469483	0.000192688
GC046203-AR022	MCDA/MCMA	MM	10.4	18900189	15137157	0.0462837	0.000205792
GC057069-AR019	MCDA/MCMA	MM	10.6	15126658	13387722	0.0458374	0.000244951
GC053849-AR015	DCDA	MM	10.8	17105495	15351047	0.0475225	0.000177094
GC057069-AR008	DCDA	MM	10.8	16285725	14264260	0.0458403	0.000232398
GC031982-AR021	MCDA/MCMA	MM	10.9	21639981	20899715	0.0478371	0.000176156
GC054302-AR022	DCDA	MM	11	15428564	11624353	0.0474625	0.000166655
GC053800-AR001	DCDA	MM	11.1	14962602	13708218	0.0465673	0.000209215
GC054477-AR016	MCDA/MCMA	MM	11.1	13474942	12946696	0.0463854	0.000212968
GC038842-AR013	MCDA/MCMA	MM	11.19	17493959	16911664	0.0471226	0.000217144
GC045396-AR011	MCDA/MCMA	MM	11.4	16164812	13668685	0.0460463	0.000202203
GC052466-AR005	DCDA	MM	11.4	18616586	15799825	0.0464928	0.000218443
GC054988-AR025	DCDA	MM	11.6	19232399	15794032	0.0459334	0.000230212
GC043137-AR004	DCDA	MM	11.73	16509632	15213891	0.0456953	0.000246534
GC041111-AR023	MCDA/MCMA	MM	11.79	13987796	13493172	0.0449234	0.000276044
GC031810-AR006	MCDA/MCMA	MM	12	14649351	14167375	0.046378	0.000222774
GC032185-AR013	DCDA	MM	12	12363189	11949448	0.0482475	0.000153952
GC059589-AR012	DCDA	MM	12	32545098	26704503	0.0456301	0.000257723
GC047527-AR022	MCDA/MCMA	MM	12.1	18313712	17470783	0.0447786	0.000301719
GC058970-AR027	DCDA	MM	12.1	18359015	14409176	0.0463934	0.000258539
GC036337-AR002	DCDA	MM	12.2	13663609	13305878	0.0469992	0.00022273
GC029149-AR013	MCDA/MCMA	MM	12.4	14354465	13922111	0.0479905	0.000184619
GC046017-AR011	MCDA/MCMA	MM	12.4	15581464	14934762	0.045834	0.000279809
GC046374-AR015	DCDA	MM	12.5	15884844	13778652	0.0445286	0.000306254
GC051252-AR013	DCDA	MM	12.6	14505675	11958185	0.0452234	0.00026483
GC027430-AR020	MCDA/MCMA	MM	12.7	10245098	9773358	0.0456638	0.000243464
GC046565-AR007	MCDA/MCMA	MM	12.8	17478676	16646689	0.0434758	0.00035855
GC047952-AR020	MCDA/MCMA	MM	12.9	18656301	16197422	0.0455402	0.000296567
GC045074-AR007	DCDA	MM	13	23521087	18077297	0.0453967	0.000289863
GC052934-AR020	MCDA/MCMA	MM	13.1	19646568	17429336	0.0457049	0.000263674
GC058576-AR007	DCDA	MM	13.6	13356475	12676058	0.0449321	0.000303608
GC056284-AR021	MCDA/MCMA	MM	13.7	14703746	12202097	0.043108	0.000305097
GC055381-AR006	DCDA	MM	14	15521314	13282918	0.0452711	0.000287143
GC044045-AR005	MCDA/MCMA	MM	14.1	18617295	17546263	0.0453154	0.000283362
GC048457-AR012	MCDA/MCMA	MM	14.6	14804366	14196103	0.0452223	0.000276032
GC054320-AR002	DCDA	MM	14.7	80919498	61848222	0.0454698	0.000290289
GC042771-AR003	DCDA	MM	14.8	17791380	16797353	0.0443033	0.000333991
GC039814-AR027	MCDA/MCMA	MM	14.92	11712667	11144695	0.0447282	0.000308191
GC040761-AR010	DCDA	MM	15.01	14413812	13575045	0.045078	0.000301327
GC056584-AR018	MCDA/MCMA	MM	15.6	12076079	11558601	0.044321	0.000325018
GC053867-AR001	DCDA	MM	16.1	11937666	10533534	0.0442425	0.000323119
GC039629-AR007	MCDA/MCMA	MM	16.44	13666356	13241667	0.046166	0.000275079
GC049825-AR020	MCDA/MCMA	MM	16.6	17559953	15119423	0.0434871	0.000363016
GC054296-AR002	DCDA	MM	17.1	17798290	13800961	0.045051	0.000302378
GC040110-AR003	DCDA	MM	17.11	10603941	10054361	0.0453434	0.00028374
GC044825-AR009	DCDA	MM	17.6	16030280	14484061	0.0431304	0.000344104
GC028620-AR015	MCDA/MCMA	MM	17.7	15904154	15446523	0.0467696	0.000247173
GC056133-AR023	DCDA	MM	18	16862877	13822360	0.0433346	0.00037996
GC057147-AR001	DCDA	MM	18.2	11540540	11115578	0.0437569	0.000361882
GC054849-AR021	MCDA/MCMA	MM	18.5	13416013	10886089	0.0442837	0.000350353
GC050518-AR023	MCDA/MCMA	MM	20.3	19519308	18748884	0.0433625	0.00038796
GC038010-AR001	DCDA	MM	22.7	14621480	14190978	0.0428382	0.00043396
GC039163-AR014	DCDA	MM	5.4	11146812	10859668	0.0484876	0.000127568
GC044979-AR023	MCDA/MCMA	MM	5.4	11007366	9290055	0.0477596	0.000143004
GC045932-AR011	MCDA/MCMA	MM	6.2	16065970	14112765	0.0479354	0.000133296
GC054095-AR004	MCDA/MCMA	MM	6.2	18718911	16729990	0.0476612	0.000146324
GC047221-AR023	MCDA/MCMA	MM	6.3	18241789	17535464	0.0468824	0.000163032
GC047467-AR004	DCDA	MM	7	17636667	16908371	0.0465468	0.000205289
GC054035-AR020	DCDA	MM	7.2	15926265	14813660	0.0472811	0.000164054
GC040852-AR007	MCDA/MCMA	MM	7.37	14115935	13506044	0.0478887	0.000161932
GC057493-AR010	DCDA	MM	7.5	9945296	9624289	0.0463546	0.000221363
GC041303-AR020	DCDA	MM	7.54	13708179	12919581	0.0480707	0.000161796
GC051210-AR009	MCDA/MCMA	MM	7.9	13777259	11604364	0.0476659	0.000175446
GC031982-AR015	MCDA/MCMA	MM	8.1	19379628	18749437	0.0480877	0.000163769
GC056187-AR004	DCDA	MM	8.2	16693810	13850785	0.0473863	0.000151717
GC046980-AR014	DCDA	MM	8.7	16824307	14455833	0.0473866	0.00018763
GC052265-AR005	MCDA/MCMA	MM	8.7	16251572	13889264	0.0468515	0.000200485
GC042508-AR009	DCDA	MM	8.84	23268130	22084954	0.0467676	0.000200785
GC055583-AR023	MCDA/MCMA	MM	9	12768786	11676802	0.0487649	0.00015343
GC045044-AR003	DCDA	MM	9.1	38462879	23293587	0.0468425	0.000198623
GC037558-AR001	MCDA/MCMA	MM	9.2	15786686	15273630	0.0484333	0.000172606
GC056368-AR004	DCDA	MM	9.4	16761661	14366000	0.0476589	0.000166566
GC031439-AR014	MCDA/MCMA	MM	9.9	12224550	11898720	0.0483272	0.000166558
GC052163-AR008	MCDA/MCMA	FF	10	16543718	14855706	0.0490974	4.12589e-05
GC044369-AR020	MCDA/MCMA	FF	10.2	23322971	22000605	0.0495904	5.39588e-05
GC046514-AR016	DCDA	FF	10.2	15488785	13845824	0.0495174	4.76415e-05
GC054023-AR023	MCDA/MCMA	FF	10.3	8272457	8034128	0.0495726	4.59412e-05
GC059559-AR014	MCDA/MCMA	FF	10.4	17822544	14634389	0.0488763	4.79343e-05
GC034878-AR006	MCDA/MCMA	FF	10.5	11106346	10797165	0.0501972	4.65654e-05
GC049373-AR014	MCDA/MCMA	FF	10.5	17195641	14323583	0.0491709	5.00958e-05
GC034375-AR008	DCDA	FF	10.6	15823564	15334789	0.0501172	4.33249e-05
GC037654-AR001	MCDA/MCMA	FF	10.6	16669616	16132961	0.0503517	5.29144e-05
GC059901-AR022	MCDA/MCMA	FF	10.7	12735063	12283613	0.049342	4.7822e-05
GC046601-AR027	DCDA	FF	10.8	17168373	14285007	0.0494616	5.18215e-05
GC025767-AR016	DCDA	FF	10.9	16418862	15927857	0.050151	5.33685e-05
GC053644-AR002	MCDA/MCMA	FF	10.9	17780366	15515382	0.0490012	4.63244e-05
GC022403-AR001	MCDA/MCMA	FF	11.1	14550845	14131952	0.0506502	5.55518e-05
GC022604-AR008	MCDA/MCMA	FF	11.1	16791692	16243638	0.0506773	5.31103e-05
GC031439-AR009	MCDA/MCMA	FF	11.1	15195501	14777241	0.0501547	5.04367e-05
GC049391-AR011	DCDA	FF	11.1	15715506	13708277	0.0494567	4.10915e-05
GC025389-AR018	MCDA/MCMA	FF	11.2	22991355	22173363	0.0502674	5.07919e-05
GC039393-AR003	MCDA/MCMA	FF	11.28	13476345	13098028	0.0499677	4.94328e-05
GC039536-AR013	DCDA	FF	11.29	18595564	18067625	0.0499451	4.83319e-05
GC050783-AR006	DCDA	FF	11.5	17072731	16505057	0.0494372	5.22383e-05
GC039327-AR021	MCDA/MCMA	FF	11.62	14773693	14261883	0.0502349	4.80803e-05
GC055178-AR020	MCDA/MCMA	FF	11.8	13414345	11206121	0.0492421	5.8323e-05
GC052145-AR015	DCDA	FF	11.9	12858094	11611218	0.0494914	4.77666e-05
GC053906-AR012	MCDA/MCMA	FF	12	13943713	13347009	0.0495223	4.84959e-05
GC043923-AR020	DCDA	FF	12.1	11942564	11478865	0.0494068	4.98628e-05
GC047599-AR007	DCDA	FF	12.3	16196400	13993837	0.0494911	5.00398e-05
GC034525-AR015	MCDA/MCMA	FF	12.7	11200682	10934123	0.0496388	4.63689e-05
GC048200-AR005	MCDA/MCMA	FF	12.8	14126563	12623539	0.0493921	5.30519e-05
GC056139-AR012	MCDA/MCMA	FF	12.8	15155479	12516050	0.0492824	4.58698e-05
GC054886-AR018	MCDA/MCMA	FF	12.9	11802199	11260172	0.0493034	4.90486e-05
GC046496-AR009	MCDA/MCMA	FF	13.1	14224059	12376399	0.0495849	5.47757e-05
GC049174-AR016	DCDA	FF	13.1	14006129	13451377	0.0494784	5.01371e-05
GC036122-AR025	MCDA/MCMA	FF	13.3	14102251	13670212	0.0500269	5.07483e-05
GC050118-AR001	DCDA	FF	13.5	13506342	12545352	0.0494633	4.24797e-05
GC050572-AR014	MCDA/MCMA	FF	13.5	16805041	16043873	0.0496435	4.98721e-05
GC057391-AR027	MCDA/MCMA	FF	13.7	13870526	13307675	0.0494783	5.22854e-05
GC028554-AR025	MCDA/MCMA	FF	13.8	15261834	14797570	0.0504371	4.77596e-05
GC047527-AR023	MCDA/MCMA	FF	14	12947281	12261287	0.0489568	4.81272e-05
GC023394-AR027	DCDA	FF	14.5	16895929	16309003	0.0508502	4.81359e-05
GC046856-AR014	MCDA/MCMA	FF	14.5	18527447	17101302	0.0493419	4.78561e-05
GC054209-AR015	DCDA	FF	14.6	14411384	12068712	0.0499638	5.75994e-05
GC045489-AR022	DCDA	FF	15.1	16531510	13946961	0.0492941	4.58879e-05
GC039145-AR008	DCDA	FF	15.22	18551544	17920189	0.0502466	5.33334e-05
GC041315-AR001	MCDA/MCMA	FF	16.03	16326280	14624097	0.0498065	4.63191e-05
GC031186-AR027	MCDA/MCMA	FF	16.1	11418843	11126936	0.0505543	5.18674e-05
GC056493-AR027	MCDA/MCMA	FF	16.1	11097746	10617758	0.0498618	4.43342e-05
GC054532-AR003	DCDA	FF	16.4	11208886	10724968	0.0492995	4.46137e-05
GC039327-AR015	MCDA/MCMA	FF	16.46	15409275	14922973	0.0497607	5.05766e-05
GC038163-AR013	MCDA/MCMA	FF	16.5	14478419	13995129	0.0503592	4.51588e-05
GC059553-AR003	DCDA	FF	17	15101843	12591960	0.0493955	4.70265e-05
GC050488-AR020	MCDA/MCMA	FF	17.5	18464785	16495058	0.0494166	5.42684e-05
GC053284-AR019	DCDA	FF	17.6	14289775	13648175	0.0491417	4.72534e-05
GC035034-AR014	MCDA/MCMA	FF	17.8	17177151	16729940	0.0504993	4.47187e-05
GC024944-AR023	MCDA/MCMA	FF	18	11670076	11249456	0.0498488	4.68186e-05
GC053650-AR021	DCDA	FF	18.2	13150774	12023152	0.0497269	5.6463e-05
GC042514-AR022	MCDA/MCMA	FF	19.04	21676983	20606281	0.049672	4.45111e-05
GC032871-AR009	DCDA	FF	19.1	16910142	16457017	0.0502032	4.64164e-05
GC025798-AR023	DCDA	FF	19.4	14279334	13796102	0.0505149	5.05952e-05
GC034375-AR012	DCDA	FF	21.2	10625398	10311969	0.0503831	4.84466e-05
GC022761-AR027	MCDA/MCMA	FF	23.5	10874762	10478553	0.0503669	4.36245e-05
GC049255-AR013	MCDA/MCMA	FF	5.7	16058920	15567063	0.0496786	5.30041e-05
GC047509-AR015	MCDA/MCMA	FF	5.8	19090573	18430681	0.0490229	4.61925e-05
GC047521-AR011	DCDA	FF	7.1	14007073	13438483	0.0493412	4.96267e-05
GC037163-AR023	MCDA/MCMA	FF	7.3	22358712	21618819	0.0500792	4.43893e-05
GC051839-AR025	DCDA	FF	7.3	21098642	18084981	0.0496925	4.59643e-05
GC036128-AR008	MCDA/MCMA	FF	7.8	17911756	17368115	0.0498473	4.69021e-05
GC056223-AR012	MCDA/MCMA	FF	7.8	11977576	11337930	0.0492578	5.15831e-05
GC009843-AR015	MCDA/MCMA	FF	8.1	15456246	14956165	0.0507559	4.71192e-05
GC052020-AR011	MCDA/MCMA	FF	8.3	17609941	15520565	0.0499599	4.78034e-05
GC049622-AR006	DCDA	FF	8.7	21378108	18978424	0.0499236	5.07759e-05
GC053126-AR015	DCDA	FF	9	15892535	14169847	0.0491565	4.67721e-05
GC051864-AR023	MCDA/MCMA	FF	9.1	14214160	13674693	0.0497186	4.48949e-05
GC040084-AR002	DCDA	FF	9.32	13947852	13495383	0.0499991	5.17247e-05
GC044405-AR027	MCDA/MCMA	FF	9.5	13880681	13349966	0.0492894	4.93341e-05
GC053108-AR008	MCDA/MCMA	FF	9.6	16888501	15042828	0.0491581	4.8859e-05
GC053108-AR003	DCDA	FF	9.7	14610561	13190639	0.0496311	4.8669e-05
GC053945-AR022	MCDA/MCMA	FF	9.8	15838512	14562238	0.0490168	5.60398e-05
GC054635-AR014	MCDA/MCMA	FF	9.8	16360234	12450346	0.0496163	4.74714e-05
GC024060-AR003	DCDA	FM	10.1	15824056	15365356	0.0487962	0.000129016
GC047831-AR015	DCDA	FM	10.1	15276144	13440813	0.0479514	0.000145125
GC047521-AR019	DCDA	FM	10.1	11198236	10870436	0.0476435	0.000133564
GC056775-AR012	DCDA	FM	10.4	16761228	16037719	0.0475925	0.000145481
GC050789-AR003	DCDA	FM	10.4	23200915	22196483	0.0474976	0.000156327
GC046820-AR022	DCDA	FM	10.5	16888652	16100399	0.0475748	0.000123887
GC056235-AR027	DCDA	FM	11	16594084	15996803	0.0471996	0.000166025
GC053794-AR008	DCDA	FM	11.4	18932273	16944203	0.0473354	0.00015962
GC056511-AR004	DCDA	FM	11.5	15613668	15038083	0.0479712	0.000148175
GC057427-AR007	DCDA	FM	11.7	11568359	8951634	0.0491034	0.000123562
GC030000-AR023	DCDA	FM	11.9	15785216	15316168	0.0492021	0.000134639
GC055444-AR019	DCDA	FM	12	16723504	14713061	0.0475808	0.000157348
GC046565-AR010	DCDA	FM	12.3	18037577	17182384	0.0476138	0.000128292
GC031780-AR025	DCDA	FM	12.4	13025622	12584416	0.0490702	0.000130886
GC048439-AR015	DCDA	FM	12.4	15294050	13743355	0.0474676	0.000168232
GC029607-AR025	DCDA	FM	12.8	12914824	12458041	0.0493218	0.000123836
GC045895-AR004	DCDA	FM	13	14358759	12385348	0.0465193	0.000198768
GC056320-AR020	DCDA	FM	13.6	13268423	12659253	0.0481211	0.000128869
GC025017-AR006	DCDA	FM	13.8	19045130	18371600	0.048906	0.00013311
GC051171-AR006	DCDA	FM	14.1	16180362	13926627	0.0479147	0.00014182
GC045074-AR008	DCDA	FM	14.8	14146988	10988582	0.0476643	0.000152537
GC056799-AR015	DCDA	FM	14.9	19459392	16723847	0.0467474	0.000185514
GC054483-AR022	DCDA	FM	15.1	13652746	13059213	0.0474175	0.000167109
GC050452-AR004	DCDA	FM	15.2	14373826	13879816	0.0474931	0.000166817
GC051252-AR007	DCDA	FM	15.5	15986757	13624544	0.047269	0.000177216
GC049216-AR023	DCDA	FM	16	11172033	10759833	0.0473143	0.000191999
GC047209-AR014	DCDA	FM	16.2	20465030	19596827	0.0466443	0.000207946
GC059320-AR021	DCDA	FM	17.2	23009598	22063589	0.0483677	0.000155485
GC053078-AR016	DCDA	FM	19.8	18149415	16089471	0.0462423	0.000217589
GC052755-AR020	DCDA	FM	6.2	17843754	15404640	0.0489588	9.77968e-05
GC047952-AR008	DCDA	FM	8.1	12821909	11402343	0.0486861	9.84693e-05
GC040135-AR009	DCDA	FM	8.21	12011060	11585703	0.0480207	0.0001301
GC054886-AR003	DCDA	FM	8.3	12320947	11906537	0.0490574	9.44123e-05
GC025700-AR014	DCDA	FM	8.3	12339724	11924282	0.0489228	9.07836e-05
GC047251-AR003	DCDA	FM	8.6	14353156	12946865	0.0475591	0.000135346
GC052277-AR022	DCDA	FM	8.6	19337704	17185753	0.0485006	0.000103518
GC047527-AR010	DCDA	FM	8.6	20841741	20055833	0.0479706	0.000142609
GC045847-AR027	DCDA	FM	8.8	17214367	16386942	0.0479597	0.000131682
GC044675-AR022	DCDA	FM	9.1	18445391	17741380	0.0475951	0.000120148
GC045999-AR004	DCDA	FM	9.1	16669804	14060946	0.0478046	0.000163478
GC049757-AR020	DCDA	FM	9.2	19416369	16597282	0.0482458	0.000126517
GC051350-AR010	DCDA	FM	9.4	9034690	8750696	0.047479	0.000158863
GC056691-AR003	DCDA	FM	9.6	12320236	11876140	0.0477505	0.000121068
GC044741-AR006	DCDA	FM	9.7	20233864	17318213	0.0480019	0.000126497
GC048720-AR019	DCDA	FM	9.7	16569858	14685503	0.0481598	0.00011231
GC052544-AR006	DCDA	FM	9.7	17193040	14739614	0.0485596	0.000116813
